# Supplementary material for: Dental health and lung cancer risk in the Golestan Cohort Study
Source: BMC Cancer. 2024 Jan 13;24:74. doi: 10.1186/s12885-024-11850-5 (PMC10787979; doi:10.1186/s12885-024-11850-5)
Supplement: Supplementary file 1 — Supplementary Material 1: Supplementary tables [file 12885_2024_11850_MOESM1_ESM.xlsx]

## Sheet: Table S1
Table S1. Associations between dental status, other risk factors, and incident lung cancer in the Golestan Cohort Study.
			DMFT		Tooth loss		Toothbrushing
		Cases (n)	HR (95% CI)	P	HR (95% CI)	P	HR (95% CI)	P
Age			1.06 (1.03, 1.08)	< 0.0001	1.06 (1.04, 1.08)	< 0.0001	1.06 (1.03, 1.08)	< 0.0001
Sex	Female	36	Reference		Reference		Reference
	Male	83	1.12 (0.64, 1.95)	0.68	1.12 (0.65, 1.95)	0.67	1.13 (0.66, 1.95)	0.66
SES, quartile	Q1 (low SES)	40	Reference		Reference		Reference
	Q2	24	0.83 (0.50, 1.37)	0.46	0.83 (0.50, 1.39)	0.48	0.85 (0.51, 1.41)	0.53
	Q3	29	0.92 (0.56, 1.51)	0.74	0.94 (0.58, 1.54)	0.81	0.96 (0.59, 1.58)	0.88
	Q4 (high SES)	26	0.91 (0.52, 1.60)	0.75	0.91 (0.52, 1.59)	0.74	0.92 (0.52, 1.64)	0.79
Ethnicity	Turkmen	88	Reference		Reference		Reference
	Non-Turkmen	31	1.10 (0.71, 1.69)	0.68	1.13 (0.73, 1.75)	0.58	1.09 (0.71, 1.68)	0.69
Residence	Urban	24	Reference		Reference		Reference
	Rural	95	0.96 (0.57, 1.62)	0.88	1.02 (0.60, 1.72)	0.94	1.01 (0.60, 1.71)	0.98
Education	None	81	Reference		Reference		Reference
	Any	38	0.97 (0.60, 1.56)	0.90	0.95 (0.59, 1.53)	0.83	0.95 (0.59, 1.53)	0.83
Cigarette pack-years	Never	53	Reference		Reference		Reference
	Former, <=5.5 pack-years	2	0.77 (0.18, 3.30)	0.72	0.78 (0.18, 3.34)	0.74	0.78 (0.18, 3.34)	0.74
	Former, >5.5 & <=20 pack-years	4	1.58 (0.53, 4.72)	0.41	1.63 (0.54, 4.85)	0.38	1.68 (0.56, 4.99)	0.35
	Former, >20 pack-years	7	2.78 (1.14, 6.80)	0.025	2.83 (1.16, 6.92)	0.023	2.99 (1.23, 7.29)	0.016
	Current, <=5.5 pack-years	9	4.05 (1.87, 8.75)	0.00038	4.03 (1.86, 8.73)	0.00040	4.10 (1.90, 8.86)	0.00033
	Current, >5.5 & <=20 pack-years	13	4.27 (2.09, 8.71)	< 0.0001	4.26 (2.09, 8.71)	< 0.0001	4.47 (2.20, 9.09)	< 0.0001
	Current, >20 pack-years	31	7.98 (4.39, 14.5)	< 0.0001	8.08 (4.43, 14.7)	< 0.0001	8.81 (4.87, 15.9)	< 0.0001
Opium use duration	Never	66	Reference		Reference		Reference
	Ever, <=5 years	3	0.34 (0.11, 1.10)	0.073	0.34 (0.11, 1.12)	0.076	0.35 (0.11, 1.15)	0.083
	Ever, >5 & <=15 years	22	2.19 (1.27, 3.77)	0.0048	2.19 (1.27, 3.78)	0.0047	2.23 (1.29, 3.85)	0.0039
	Ever, > 15 years	28	2.15 (1.26, 3.68)	0.0053	2.18 (1.27, 3.75)	0.0047	2.29 (1.34, 3.92)	0.0025
Nass use	Never	93	Reference		Reference		Reference
	Ever	26	1.56 (0.93, 2.62)	0.094	1.55 (0.92, 2.61)	0.098	1.49 (0.88, 2.51)	0.13
DMFT group	Expected or fewer	31	Reference
	T1	26	1.27 (0.73, 2.22)	0.40
	T2	45	2.15 (1.34, 3.43)	0.0014
	T3	17	1.52 (0.81, 2.84)	0.19
	Linear trend		1.26 (1.05, 1.51)	0.011
	Global trend			0.011
Tooth loss group	Expected or fewer	45			Reference
	T1	21			1.10 (0.65, 1.87)	0.71
	T2	22			1.19 (0.70, 2.03)	0.51
	T3	31			1.68 (1.04, 2.70)	0.034
	Linear trend				1.17 (1.01, 1.37)	0.043
	Global trend					0.19
Toothbrushing frequency	Never	84					Reference
	Non-daily	11					0.64 (0.34, 1.22)	0.18
	Daily	24					1.06 (0.64, 1.74)	0.83
	Linear trend						0.99 (0.77, 1.27)	0.93
	Global trend							0.35
CI, confidence interval; DMFT, the sum of decayed, missing, or filled teeth; HR, hazard ratio; Q, quartile; SD, standard deviation; SES, socioeconomic status; T, tertile.

## Sheet: Table S2
Table S2. Associations between dental status, other risk factors, and incident lung cancer, stratified by cigarette smoking and opium use status.
		Never smoker/opium user						Ever smoker/opium user
		DMFT		Tooth loss		Toothbrushing		DMFT		Tooth loss		Toothbrushing
		HR (95% CI)	P	HR (95% CI)	P	HR (95% CI)	P	HR (95% CI)	P	HR (95% CI)	P	HR (95% CI)	P
Age		1.07 (1.03, 1.11)	0.00090	1.07 (1.04, 1.11)	< 0.0001	1.06 (1.03, 1.10)	0.00020	1.05 (1.02, 1.08)	0.0036	1.05 (1.02, 1.08)	0.00060	1.05 (1.02, 1.08)	0.00058
Sex	Female	Reference		Reference		Reference		Reference		Reference		Reference
	Male	0.88 (0.42, 1.83)	0.73	0.86 (0.41, 1.77)	0.67	0.86 (0.42, 1.78)	0.69	1.19 (0.44, 3.20)	0.73	1.21 (0.45, 3.24)	0.71	1.23 (0.46, 3.29)	0.67
SES, quartile	Q1 (low SES)	Reference		Reference		Reference		Reference		Reference		Reference
	Q2	1.01 (0.45, 2.26)	0.99	1.02 (0.45, 2.29)	0.96	1.05 (0.47, 2.36)	0.90	0.74 (0.38, 1.44)	0.38	0.75 (0.38, 1.46)	0.39	0.75 (0.38, 1.46)	0.40
	Q3	0.72 (0.30, 1.73)	0.47	0.74 (0.31, 1.76)	0.49	0.77 (0.32, 1.84)	0.56	1.08 (0.59, 1.96)	0.81	1.12 (0.61, 2.04)	0.71	1.12 (0.61, 2.05)	0.72
	Q4 (high SES)	0.94 (0.39, 2.29)	0.90	0.95 (0.39, 2.31)	0.90	1.00 (0.40, 2.48)	1.0	0.91 (0.44, 1.90)	0.80	0.90 (0.43, 1.89)	0.79	0.89 (0.42, 1.88)	0.75
Ethnicity	Turkmen	Reference		Reference		Reference		Reference		Reference		Reference
	Non-Turkmen	1.32 (0.69, 2.56)	0.40	1.37 (0.70, 2.68)	0.35	1.30 (0.67, 2.52)	0.44	0.90 (0.50, 1.64)	0.73	0.92 (0.50, 1.67)	0.78	0.91 (0.50, 1.65)	0.75
Residence	Urban	Reference		Reference		Reference		Reference		Reference		Reference
	Rural	1.16 (0.51, 2.64)	0.72	1.23 (0.54, 2.81)	0.62	1.24 (0.54, 2.85)	0.61	0.85 (0.42, 1.69)	0.64	0.90 (0.45, 1.79)	0.75	0.88 (0.44, 1.75)	0.71
Education	None	Reference		Reference		Reference		Reference		Reference		Reference
	Any	1.71 (0.73, 3.98)	0.22	1.65 (0.71, 3.85)	0.24	1.67 (0.71, 3.93)	0.24	0.74 (0.42, 1.31)	0.30	0.73 (0.41, 1.30)	0.29	0.72 (0.40, 1.29)	0.27
Cigarette pack-years	Never							Reference		Reference		Reference
	Former, <=5.5 pack-years							0.85 (0.17, 4.20)	0.84	0.85 (0.17, 4.23)	0.84	0.85 (0.17, 4.20)	0.84
	Former, >5.5 & <=20 pack-years							1.70 (0.47, 6.10)	0.42	1.73 (0.48, 6.21)	0.40	1.79 (0.50, 6.38)	0.37
	Former, >20 pack-years							3.02 (1.00, 9.14)	0.051	3.04 (1.00, 9.21)	0.050	3.23 (1.07, 9.73)	0.037
	Current, <=5.5 pack-years							4.16 (1.49, 11.6)	0.0064	4.13 (1.48, 11.5)	0.0069	4.21 (1.51, 11.7)	0.0061
	Current, >5.5 & <=20 pack-years							4.35 (1.61, 11.7)	0.0037	4.30 (1.59, 11.6)	0.0040	4.51 (1.68, 12.1)	0.0028
	Current, >20 pack-years							8.19 (3.31, 20.3)	< 0.0001	8.27 (3.33, 20.5)	< 0.0001	9.06 (3.69, 22.2)	< 0.0001
Opium use duration	Never							Reference		Reference		Reference
	Ever, <=5 years							0.34 (0.10, 1.17)	0.087	0.35 (0.10, 1.19)	0.092	0.36 (0.11, 1.24)	0.10
	Ever, >5 & <=15 years							2.23 (1.19, 4.20)	0.013	2.24 (1.19, 4.21)	0.012	2.31 (1.23, 4.33)	0.0092
	Ever, > 15 years							2.20 (1.20, 4.05)	0.011	2.25 (1.22, 4.15)	0.0093	2.40 (1.30, 4.41)	0.0049
Nass use	Never	Reference		Reference		Reference		Reference		Reference		Reference
	Ever	2.50 (0.71, 8.84)	0.16	2.56 (0.72, 9.09)	0.15	2.45 (0.69, 8.66)	0.17	1.44 (0.81, 2.54)	0.21	1.42 (0.80, 2.51)	0.23	1.37 (0.77, 2.42)	0.28
DMFT group	Expected or fewer	Reference						Reference
	T1	1.59 (0.71, 3.60)	0.26					1.06 (0.49, 2.30)	0.88
	T2	2.02 (0.94, 4.33)	0.072					2.23 (1.21, 4.09)	0.0097
	T3	1.77 (0.55, 5.66)	0.33					1.42 (0.66, 3.03)	0.37
	Linear trend	1.31 (0.97, 1.76)	0.082					1.25 (1.00, 1.56)	0.052
	Global trend		0.32						0.030
Tooth loss group	Expected or fewer			Reference						Reference
	T1			1.40 (0.63, 3.10)	0.41					0.96 (0.48, 1.93)	0.91
	T2			0.99 (0.41, 2.42)	0.99					1.34 (0.69, 2.61)	0.39
	T3			1.87 (0.81, 4.30)	0.14					1.62 (0.90, 2.92)	0.11
	Linear trend			1.16 (0.90, 1.51)	0.26					1.19 (0.98, 1.44)	0.082
	Global trend				0.46						0.33
Toothbrushing frequency	Never					Reference						Reference
	Non-daily					0.39 (0.12, 1.30)	0.12					0.84 (0.39, 1.80)	0.65
	Daily					0.90 (0.43, 1.87)	0.78					1.17 (0.58, 2.33)	0.66
	Linear trend					0.91 (0.63, 1.34)	0.65					1.05 (0.74, 1.48)	0.79
	Global trend						0.30						0.78

## Sheet: Table S3
Table S3. Associations between dental status, other risk factors, and lung cancer mortality.
		DMFT		Tooth loss		Toothbrushing
		HR (95% CI)	P	HR (95% CI)	P	HR (95% CI)	P
Age		1.07 (1.04, 1.10)	< 0.0001	1.07 (1.05, 1.10)	< 0.0001	1.07 (1.05, 1.09)	< 0.0001
Sex	Female	Reference		Reference		Reference
	Male	1.26 (0.67, 2.37)	0.47	1.28 (0.68, 2.38)	0.44	1.27 (0.69, 2.36)	0.44
SES, quartile	Q1 (low SES)	Reference		Reference		Reference
	Q2	0.70 (0.39, 1.26)	0.23	0.71 (0.40, 1.28)	0.26	0.73 (0.41, 1.31)	0.30
	Q3	0.96 (0.56, 1.64)	0.87	0.99 (0.58, 1.70)	0.97	1.02 (0.60, 1.75)	0.94
	Q4 (high SES)	1.09 (0.60, 1.98)	0.78	1.09 (0.60, 1.99)	0.78	1.14 (0.62, 2.10)	0.67
Ethnicity	Turkmen	Reference		Reference		Reference
	Non-Turkmen	1.15 (0.71, 1.85)	0.57	1.19 (0.74, 1.92)	0.48	1.15 (0.71, 1.85)	0.57
Residence	Urban	Reference		Reference		Reference
	Rural	1.15 (0.63, 2.10)	0.64	1.24 (0.68, 2.27)	0.47	1.21 (0.67, 2.21)	0.53
Education	None	Reference		Reference		Reference
	Any	0.88 (0.52, 1.49)	0.64	0.86 (0.51, 1.45)	0.57	0.87 (0.51, 1.48)	0.61
Cigarette pack-years	Never	Reference		Reference		Reference
	Former, <=5.5 pack-years	0.96 (0.22, 4.16)	0.95	0.98 (0.22, 4.25)	0.97	0.97 (0.22, 4.24)	0.97
	Former, >5.5 & <=20 pack-years	1.96 (0.64, 5.98)	0.24	2.04 (0.67, 6.21)	0.21	2.11 (0.69, 6.40)	0.19
	Former, >20 pack-years	3.30 (1.31, 8.27)	0.011	3.39 (1.35, 8.50)	0.0094	3.57 (1.43, 8.93)	0.0064
	Current, <=5.5 pack-years	5.16 (2.25, 11.8)	0.00010	5.12 (2.23, 11.7)	0.00011	5.22 (2.28, 11.9)	< 0.0001
	Current, >5.5 & <=20 pack-years	4.30 (1.88, 9.84)	0.00054	4.34 (1.90, 9.93)	0.00051	4.56 (2.00, 10.4)	0.00030
	Current, >20 pack-years	10.2 (5.39, 19.4)	< 0.0001	10.6 (5.55, 20.1)	< 0.0001	11.4 (6.06, 21.5)	< 0.0001
Opium use duration	Never	Reference		Reference		Reference
	Ever, <=5 years	0.23 (0.056, 0.98)	0.047	0.24 (0.057, 0.99)	0.049	0.24 (0.059, 1.02)	0.053
	Ever, >5 & <=15 years	1.87 (1.03, 3.38)	0.038	1.88 (1.04, 3.40)	0.038	1.90 (1.05, 3.44)	0.034
	Ever, > 15 years	1.70 (0.95, 3.01)	0.072	1.74 (0.97, 3.10)	0.061	1.82 (1.02, 3.23)	0.042
Nass use	Never	Reference		Reference		Reference
	Ever	1.92 (1.12, 3.29)	0.018	1.91 (1.11, 3.29)	0.019	1.81 (1.05, 3.12)	0.031
DMFT group	Expected or fewer	Reference
	T1	1.41 (0.76, 2.64)	0.28
	T2	2.55 (1.50, 4.33)	0.00057
	T3	1.79 (0.86, 3.72)	0.12
	Linear trend	1.35 (1.10, 1.66)	0.0038
	Global trend		0.0046
Tooth loss group	Expected or fewer			Reference
	T1			1.09 (0.61, 1.96)	0.77
	T2			1.28 (0.73, 2.26)	0.39
	T3			1.71 (1.01, 2.92)	0.048
	Linear trend			1.19 (1.00, 1.41)	0.049
	Global trend				0.24
Toothbrushing frequency	Never					Reference
	Non-daily					0.58 (0.27, 1.23)	0.16
	Daily					0.94 (0.53, 1.67)	0.84
	Linear trend					0.93 (0.69, 1.24)	0.61
	Global trend						0.36

## Sheet: Table S4
Table S4. Associations of dental status and other risk factors with lung cancer incidence and mortality, excluding the first two years of follow-up.
		Incidence						Mortality
		DMFT		Tooth loss		Toothbrushing		DMFT		Tooth loss		Toothbrushing
		HR (95% CI)	P	HR (95% CI)	P	HR (95% CI)	P	HR (95% CI)	P	HR (95% CI)	P	HR (95% CI)	P
Age		1.06 (1.03, 1.09)	< 0.0001	1.06 (1.04, 1.09)	< 0.0001	1.06 (1.04, 1.09)	< 0.0001	1.08 (1.04, 1.11)	< 0.0001	1.08 (1.05, 1.10)	< 0.0001	1.07 (1.05, 1.10)	< 0.0001
Sex	Female	Reference		Reference		Reference		Reference		Reference		Reference
	Male	1.33 (0.74, 2.38)	0.34	1.34 (0.75, 2.39)	0.32	1.35 (0.76, 2.39)	0.31	1.44 (0.74, 2.81)	0.28	1.44 (0.75, 2.77)	0.28	1.43 (0.74, 2.74)	0.28
SES, quartile	Q1 (low SES)	Reference		Reference		Reference		Reference		Reference		Reference
	Q2	0.84 (0.49, 1.46)	0.55	0.85 (0.49, 1.48)	0.57	0.86 (0.50, 1.49)	0.59	0.73 (0.39, 1.37)	0.33	0.74 (0.40, 1.39)	0.35	0.76 (0.40, 1.42)	0.39
	Q3	0.99 (0.58, 1.67)	0.96	1.01 (0.60, 1.70)	0.98	1.01 (0.60, 1.71)	0.97	1.02 (0.58, 1.82)	0.94	1.05 (0.59, 1.87)	0.86	1.08 (0.60, 1.92)	0.80
	Q4 (high SES)	0.79 (0.43, 1.48)	0.47	0.79 (0.42, 1.47)	0.45	0.77 (0.41, 1.45)	0.42	1.00 (0.52, 1.93)	0.99	1.00 (0.51, 1.93)	0.99	1.02 (0.52, 2.00)	0.96
Ethnicity	Turkmen	Reference		Reference		Reference		Reference		Reference		Reference
	Non-Turkmen	1.03 (0.64, 1.66)	0.90	1.08 (0.67, 1.74)	0.76	1.03 (0.64, 1.66)	0.90	1.04 (0.61, 1.76)	0.89	1.08 (0.64, 1.85)	0.77	1.04 (0.61, 1.77)	0.87
Residence	Urban	Reference		Reference		Reference		Reference		Reference		Reference
	Rural	1.02 (0.58, 1.83)	0.93	1.10 (0.62, 1.96)	0.75	1.10 (0.62, 1.97)	0.74	1.38 (0.70, 2.72)	0.36	1.50 (0.76, 2.97)	0.24	1.48 (0.75, 2.93)	0.26
Education	None	Reference		Reference		Reference		Reference		Reference		Reference
	Any	1.03 (0.62, 1.72)	0.90	1.02 (0.61, 1.70)	0.94	1.00 (0.59, 1.67)	0.99	0.94 (0.53, 1.65)	0.82	0.92 (0.52, 1.63)	0.78	0.92 (0.52, 1.64)	0.78
Cigarette pack-years	Never	Reference		Reference		Reference		Reference		Reference		Reference
	Former, <=5.5 pack-years	0.42 (0.056, 3.14)	0.40	0.43 (0.057, 3.18)	0.41	0.42 (0.057, 3.18)	0.40	0.54 (0.071, 4.11)	0.55	0.55 (0.073, 4.20)	0.57	0.55 (0.073, 4.19)	0.57
	Former, >5.5 & <=20 pack-years	1.76 (0.58, 5.31)	0.31	1.81 (0.60, 5.45)	0.29	1.90 (0.63, 5.70)	0.25	2.26 (0.73, 6.98)	0.16	2.36 (0.76, 7.29)	0.14	2.46 (0.80, 7.59)	0.12
	Former, >20 pack-years	2.30 (0.83, 6.38)	0.11	2.33 (0.84, 6.47)	0.10	2.48 (0.90, 6.85)	0.081	2.86 (1.00, 8.14)	0.049	2.93 (1.03, 8.36)	0.044	3.09 (1.09, 8.79)	0.034
	Current, <=5.5 pack-years	3.66 (1.62, 8.27)	0.0018	3.64 (1.61, 8.22)	0.0019	3.73 (1.66, 8.42)	0.0015	5.38 (2.32, 12.5)	< 0.0001	5.34 (2.30, 12.4)	< 0.0001	5.47 (2.36, 12.7)	< 0.0001
	Current, >5.5 & <=20 pack-years	3.00 (1.33, 6.74)	0.0080	3.01 (1.34, 6.78)	0.0078	3.20 (1.43, 7.18)	0.0048	3.01 (1.15, 7.88)	0.024	3.08 (1.18, 8.06)	0.022	3.26 (1.25, 8.50)	0.016
	Current, >20 pack-years	6.93 (3.68, 13.1)	< 0.0001	7.04 (3.73, 13.3)	< 0.0001	7.84 (4.18, 14.7)	< 0.0001	9.15 (4.62, 18.1)	< 0.0001	9.53 (4.80, 18.9)	< 0.0001	10.4 (5.28, 20.5)	< 0.0001
Opium use duration	Never	Reference		Reference		Reference		Reference		Reference		Reference
	Ever, <=5 years	0.39 (0.12, 1.27)	0.12	0.39 (0.12, 1.28)	0.12	0.41 (0.13, 1.33)	0.14	0.27 (0.063, 1.11)	0.070	0.27 (0.064, 1.13)	0.074	0.28 (0.067, 1.17)	0.081
	Ever, >5 & <=15 years	2.30 (1.30, 4.09)	0.0044	2.32 (1.31, 4.12)	0.0041	2.40 (1.35, 4.26)	0.0029	2.03 (1.09, 3.77)	0.025	2.06 (1.11, 3.82)	0.022	2.10 (1.13, 3.90)	0.019
	Ever, > 15 years	1.65 (0.89, 3.08)	0.11	1.68 (0.90, 3.13)	0.11	1.78 (0.96, 3.33)	0.069	1.27 (0.65, 2.49)	0.49	1.31 (0.66, 2.57)	0.44	1.37 (0.70, 2.69)	0.36
Nass use	Never	Reference		Reference		Reference		Reference		Reference		Reference
	Ever	1.33 (0.74, 2.39)	0.34	1.33 (0.74, 2.40)	0.34	1.29 (0.71, 2.33)	0.40	1.62 (0.88, 2.97)	0.12	1.62 (0.88, 2.98)	0.12	1.55 (0.84, 2.86)	0.16
DMFT group	Expected or fewer	Reference						Reference
	T1	1.39 (0.76, 2.53)	0.28					1.67 (0.85, 3.28)	0.13
	T2	2.13 (1.27, 3.56)	0.0042					2.60 (1.44, 4.68)	0.0015
	T3	1.77 (0.91, 3.42)	0.092					2.02 (0.93, 4.40)	0.076
	Linear trend	1.29 (1.06, 1.56)	0.0096					1.37 (1.10, 1.71)	0.0049
	Global trend		0.033						0.016
Tooth loss group	Expected or fewer			Reference						Reference
	T1			1.22 (0.70, 2.13)	0.49					1.14 (0.61, 2.14)	0.67
	T2			1.29 (0.73, 2.28)	0.39					1.33 (0.72, 2.46)	0.36
	T3			1.69 (1.00, 2.85)	0.049					1.67 (0.93, 2.99)	0.086
	Linear trend			1.18 (1.00, 1.39)	0.054					1.18 (0.98, 1.42)	0.079
	Global trend				0.27						0.37
Toothbrushing frequency	Never					Reference						Reference
	Non-daily					0.71 (0.36, 1.40)	0.32					0.60 (0.27, 1.34)	0.21
	Daily					1.26 (0.75, 2.12)	0.38					1.08 (0.59, 1.97)	0.79
	Linear trend					1.09 (0.84, 1.42)	0.53					0.99 (0.73, 1.35)	0.97
	Global trend						0.31						0.40

## Sheet: Table S5
Table S5. Associations between dental status, other risk factors, and lung cancer incidence, excluding subjects with no teeth.
		DMFT		Tooth loss		Toothbrushing
		HR (95% CI)	P	HR (95% CI)	P	HR (95% CI)	P
Age		1.07 (1.04, 1.09)	< 0.0001	1.07 (1.04, 1.09)	< 0.0001	1.07 (1.04, 1.09)	< 0.0001
Sex	Female	Reference		Reference		Reference
	Male	1.24 (0.66, 2.33)	0.50	1.26 (0.68, 2.35)	0.47	1.29 (0.69, 2.41)	0.42
SES, quartile	Q1 (low SES)	Reference		Reference		Reference
	Q2	0.77 (0.42, 1.43)	0.41	0.77 (0.42, 1.44)	0.42	0.78 (0.42, 1.45)	0.43
	Q3	0.90 (0.50, 1.64)	0.74	0.92 (0.51, 1.67)	0.79	0.92 (0.50, 1.66)	0.77
	Q4 (high SES)	1.03 (0.54, 1.97)	0.93	1.02 (0.53, 1.96)	0.95	0.97 (0.50, 1.90)	0.93
Ethnicity	Turkmen	Reference		Reference		Reference
	Non-Turkmen	1.22 (0.75, 2.01)	0.42	1.27 (0.77, 2.09)	0.35	1.23 (0.75, 2.02)	0.42
Residence	Urban	Reference		Reference		Reference
	Rural	0.95 (0.51, 1.78)	0.88	1.04 (0.56, 1.93)	0.91	1.07 (0.57, 2.00)	0.84
Education	None	Reference		Reference		Reference
	Any	1.18 (0.68, 2.06)	0.55	1.16 (0.67, 2.01)	0.60	1.13 (0.64, 1.97)	0.67
Cigarette pack-years	Never	Reference		Reference		Reference
	Former, <=5.5 pack-years	0.86 (0.20, 3.73)	0.84	0.87 (0.20, 3.76)	0.85	0.87 (0.20, 3.75)	0.85
	Former, >5.5 & <=20 pack-years	1.89 (0.62, 5.77)	0.26	1.93 (0.63, 5.89)	0.25	2.01 (0.66, 6.13)	0.22
	Former, >20 pack-years	1.64 (0.47, 5.75)	0.44	1.68 (0.48, 5.90)	0.42	1.73 (0.49, 6.08)	0.39
	Current, <=5.5 pack-years	1.95 (0.66, 5.74)	0.22	1.95 (0.66, 5.73)	0.23	1.98 (0.67, 5.82)	0.22
	Current, >5.5 & <=20 pack-years	2.92 (1.24, 6.87)	0.014	2.94 (1.25, 6.93)	0.014	3.05 (1.30, 7.17)	0.011
	Current, >20 pack-years	7.29 (3.75, 14.2)	< 0.0001	7.62 (3.92, 14.8)	< 0.0001	8.04 (4.14, 15.6)	< 0.0001
Opium use duration	Never	Reference		Reference		Reference
	Ever, <=5 years	0.52 (0.16, 1.70)	0.28	0.53 (0.16, 1.73)	0.29	0.54 (0.17, 1.78)	0.31
	Ever, >5 & <=15 years	2.31 (1.22, 4.38)	0.010	2.35 (1.24, 4.45)	0.0088	2.41 (1.27, 4.58)	0.0071
	Ever, > 15 years	2.01 (1.03, 3.95)	0.041	2.12 (1.08, 4.16)	0.029	2.18 (1.11, 4.29)	0.024
Nass use	Never	Reference		Reference		Reference
	Ever	1.18 (0.62, 2.25)	0.61	1.17 (0.61, 2.23)	0.63	1.15 (0.60, 2.21)	0.66
DMFT group	Expected or fewer	Reference
	T1	1.32 (0.72, 2.40)	0.37
	T2	2.18 (1.28, 3.72)	0.0042
	T3	1.28 (0.58, 2.82)	0.54
	Linear trend	1.23 (1.00, 1.52)	0.047
	Global trend		0.038
Tooth loss group	Expected or fewer			Reference
	T1			1.14 (0.66, 1.94)	0.64
	T2			1.52 (0.82, 2.82)	0.18
	T3			1.02 (0.42, 2.49)	0.96
	Linear trend			1.10 (0.88, 1.38)	0.42
	Global trend				0.60
Toothbrushing frequency	Never					Reference
	Non-daily					0.80 (0.40, 1.62)	0.54
	Daily					1.26 (0.70, 2.26)	0.44
	Linear trend					1.10 (0.82, 1.47)	0.54
	Global trend						0.51

## Sheet: Table S6
Table S6. Associations between dental status, other risk factors, and lung cancer incidence, adjusting for daily fruit and vegetable intake.
		DMFT		Tooth loss		Toothbrushing
		HR (95% CI)	P	HR (95% CI)	P	HR (95% CI)	P
Age		1.06 (1.03, 1.08)	< 0.0001	1.06 (1.04, 1.08)	< 0.0001	1.06 (1.03, 1.08)	< 0.0001
Sex	Female	Reference		Reference		Reference
	Male	1.19 (0.68, 2.08)	0.55	1.19 (0.68, 2.07)	0.54	1.20 (0.69, 2.07)	0.52
SES, quartile	Q1 (low SES)	Reference		Reference		Reference
	Q2	0.83 (0.50, 1.39)	0.48	0.84 (0.50, 1.40)	0.50	0.85 (0.51, 1.43)	0.55
	Q3	0.90 (0.54, 1.48)	0.67	0.91 (0.55, 1.51)	0.72	0.94 (0.56, 1.55)	0.80
	Q4 (high SES)	0.94 (0.53, 1.66)	0.83	0.93 (0.53, 1.65)	0.81	0.96 (0.53, 1.71)	0.88
Ethnicity	Turkmen	Reference		Reference		Reference
	Non-Turkmen	1.06 (0.68, 1.65)	0.79	1.10 (0.70, 1.71)	0.69	1.05 (0.68, 1.63)	0.83
Residence	Urban	Reference		Reference		Reference
	Rural	0.93 (0.55, 1.59)	0.79	0.99 (0.58, 1.69)	0.97	0.97 (0.57, 1.66)	0.92
Education	None	Reference		Reference		Reference
	Any	0.99 (0.62, 1.60)	0.98	0.98 (0.61, 1.57)	0.92	0.97 (0.60, 1.58)	0.92
Cigarette pack-years	Never	Reference		Reference		Reference
	Former, <=5.5 pack-years	0.78 (0.18, 3.34)	0.74	0.79 (0.18, 3.39)	0.75	0.79 (0.18, 3.38)	0.75
	Former, >5.5 & <=20 pack-years	1.60 (0.53, 4.78)	0.40	1.65 (0.55, 4.92)	0.37	1.71 (0.57, 5.09)	0.34
	Former, >20 pack-years	2.85 (1.16, 6.98)	0.022	2.90 (1.18, 7.09)	0.020	3.08 (1.26, 7.52)	0.013
	Current, <=5.5 pack-years	4.06 (1.88, 8.80)	0.00038	4.04 (1.87, 8.77)	0.00040	4.14 (1.91, 8.95)	0.00031
	Current, >5.5 & <=20 pack-years	4.24 (2.07, 8.67)	< 0.0001	4.21 (2.06, 8.63)	< 0.0001	4.45 (2.18, 9.07)	< 0.0001
	Current, >20 pack-years	7.67 (4.19, 14.0)	< 0.0001	7.73 (4.22, 14.2)	< 0.0001	8.52 (4.68, 15.5)	< 0.0001
Opium use duration	Never	Reference		Reference		Reference
	Ever, <=5 years	0.34 (0.11, 1.12)	0.076	0.35 (0.11, 1.12)	0.077	0.36 (0.11, 1.16)	0.086
	Ever, >5 & <=15 years	2.23 (1.29, 3.84)	0.0041	2.23 (1.29, 3.84)	0.0041	2.27 (1.32, 3.92)	0.0032
	Ever, > 15 years	2.12 (1.23, 3.65)	0.0070	2.14 (1.24, 3.69)	0.0065	2.25 (1.31, 3.89)	0.0035
Nass use	Never	Reference		Reference		Reference
	Ever	1.50 (0.88, 2.54)	0.13	1.49 (0.88, 2.54)	0.14	1.43 (0.84, 2.43)	0.18
Fruits, grams per day		1.00 (1.00, 1.00)	0.35	1.00 (1.00, 1.00)	0.31	1.00 (1.00, 1.00)	0.28
Vegetables, grams per day		1.00 (1.00, 1.00)	0.76	1.00 (1.00, 1.00)	0.76	1.00 (1.00, 1.00)	0.80
DMFT group	Expected or fewer	Reference
	T1	1.36 (0.77, 2.40)	0.29
	T2	2.26 (1.40, 3.65)	0.00086
	T3	1.55 (0.82, 2.93)	0.17
	Linear trend	1.27 (1.06, 1.52)	0.0086
	Global trend		0.0077
Tooth loss group	Expected or fewer			Reference
	T1			1.16 (0.68, 1.97)	0.58
	T2			1.26 (0.74, 2.15)	0.39
	T3			1.75 (1.08, 2.84)	0.022
	Linear trend			1.19 (1.02, 1.39)	0.026
	Global trend				0.15
Toothbrushing frequency	Never					Reference
	Non-daily					0.59 (0.30, 1.16)	0.13
	Daily					1.07 (0.65, 1.75)	0.80
	Linear trend					0.99 (0.77, 1.28)	0.93
	Global trend						0.26
